# Supplementary material for: Human Biomonitoring Data Enables Evidence-Informed Policy to Reduce Internal Exposure to Persistent Organic Compounds: A Case Study
Source: Int J Environ Res Public Health. 2021 May 22;18(11):5559. doi: 10.3390/ijerph18115559 (PMC8196998; doi:10.3390/ijerph18115559)
Supplement: Supplementary file 1 [file ijerph-18-05559-s001.zip]

Archive with 1 entries (1 files):
- ijerph-1189858-supplementary.pdf
